# Supplementary material for: Development of a Qualitative Test to Detect the Presence of Organophosphate Pesticides on Fruits and Vegetables
Source: Life (Basel). 2023 Feb 10;13(2):490. doi: 10.3390/life13020490 (PMC9958579; doi:10.3390/life13020490)
Supplement: Supplementary file 1 [file life-13-00490-s001.zip]

Archive with 1 entries (1 files):
- life-2155318-supplementary.pdf
